# Supplementary material for: Psychophysiological correlates of science communicators
Source: PLoS One. 2025 Mar 26;20(3):e0320160. doi: 10.1371/journal.pone.0320160 (PMC11940683; doi:10.1371/journal.pone.0320160)
Supplement: S1 Table — (XLSX) [file pone.0320160.s002.xlsx]

## Sheet: Sheet 1
ID	Clarity	Engagement	Authoritativeness	Interest	Learning	Agreement
S1	3.63	3.42	3.38	3.12	2.77	2.46
S2	4.08	3.46	3.58	3.73	3.81	4
S3	3.89	4.11	3.78	4	3.67	3.88
S4	3.96	3.65	3.54	3.54	3.19	2.88
S5	4.27	3.88	3.31	3.69	3.54	3.42
S6	3.92	3.88	3.38	3.42	3.62	3.96
S7	4.15	3.81	3.54	3.38	3.38	3.46
S8	4.08	4	3.42	3.58	3.46	3.5
S9	3.85	3.04	3.42	3.5	3.27	4.04
S10	4.19	3.96	3.54	3.27	3.08	3.31
S11	3.5	3.08	2.88	3.15	3.04	2.65
S12	3.92	4	3.42	3.58	3.46	3.46
S13	3.73	3.35	3.35	3	2.77	2.77
S14	4.23	3.73	3.62	3.62	3.42	3.08
S15	3.62	3.27	3.35	2.92	2.85	2.88
S16	3.62	3.42	3.12	3.27	3.31	3.62
S17	4.12	3.69	3.5	3.38	3.38	3.62
S18	3.81	3.65	3.38	3.23	3.08	3.27
S19	3.77	3.73	3.5	3.46	3.46	3.46
S20	3.73	3.46	3.23	3.54	3.46	3.54
S21	4.04	3.62	3.77	3.58	3.15	2.92
S22	4.08	4	4	3.54	3.04	3.5
S23	3.88	4	3.38	3.54	3.12	3.5
S24	3.92	3.5	3.58	3.46	3.46	3.85
S25	4.12	3.65	4.08	3.92	3.5	4.19
S26	3.88	3.77	3.38	3.42	2.96	2.88
S27	3.77	3.73	3.69	3.5	3.12	2.92
S28	3.96	3.73	3.69	3.12	2.92	3.54
S29	3.96	3.62	3.54	3.38	3.23	3.35
S30	3.96	4.19	3.62	3.85	3.54	3.5
