# Supplementary material for: Psychophysiological correlates of science communicators
Source: PLoS One. 2025 Mar 26;20(3):e0320160. doi: 10.1371/journal.pone.0320160 (PMC11940683; doi:10.1371/journal.pone.0320160)
Supplement: S2 Table — (XLSX) [file pone.0320160.s003.xlsx]

## Sheet: Database
ID	Age	Gender	Field	Satisfaction	Happyness	SelfEsteem	Prosociality	Open	Consc	Extra	Agreeableness	Emotionality	Humility	Anxiety	SED	IM	PersonalFulfillment	CooperativeOpenness	num_mono	leader	num_awards	years_coord	num_pub	log_num_pub	h_index	log_h_index	pub_h_diff	num_tech_rel	num_conv	num_resp	num_uni	num_form	num_pub_speak	num_print_interview	num_tv_live	num_tv_recorded	num_press_com	social	ps_training	B_num_mono	B_leader	B_num_awards	B_anni_coord	B_num_pub	B2_num_pub	B_num_tech_rel	B_h_index	B_num_conv	B_num_resp
ID1	60	0	PE - Mathematics, physical sciences, information and communication, engineering,	9	7	3.5	3.5625	4.1	3.4	3.1	3.1	3	4.4	2	3.5	4	-0.299716	-0.0327376	2	0	0	4	76	4.33073	22	3.09104	1.23969	4	5	3	0	5	3	3	2	2	2	0	1	1	0	0	1	0	1	1	1	1	1
ID2	51	1	PE - Mathematics, physical sciences, information and communication, engineering,	7	7	3.1	3.5	4	3.1	3.1	2.44444	3.4	4.1	2	3	3	-1.07512	-0.446788	1	0	2	2	145	4.97673	40	3.68888	1.28785	1	0	1	3	1	4	4	4	4	3	0	0	0	0	1	0	1	1	0	1	0	0
ID3	53	1	PE - Mathematics, physical sciences, information and communication, engineering,	9	8	3.3	3.25	4.4	4	3.7	3.7	2.5	4.1	1.5	2.875	4	0.212234	-0.0861379	1	0	1	4	100	4.60517	30	3.4012	1.20397	1	3	2	0	4	4	3	1	2	1	0	0	0	0	1	1	1	1	0	1	0	0
ID4	58	0	LS - Life Sciences	7	6	3.3	4	4.6	3.4	3.9	3	3.8	4.1	2.55	3.625	4.25	-1.49886	0.43993	1	0	0	3	69	4.23411	26	3.2581	0.97601	4	2	2	0	3	4	5	3	2	2	0	0	0	0	0	0	0	1	1	1	0	0
ID5	43	0	PE - Mathematics, physical sciences, information and communication, engineering,	8	9	3.1	3.625	3.9	2.7	4	3.3	3	4.6	1.45	2.75	4.125	-0.214909	0.365453	1	0	0	1	98	4.58497	39	3.66356	0.921406	1	2	2	0	3	5	4	1	2	2	0	0	0	0	0	0	1	1	0	1	0	0
ID6	63	1	PE - Mathematics, physical sciences, information and communication, engineering,	9	9	4	3.5625	3.3	4.3	3.9	3.5	2.5	4	1.1	3.625	3.875	1.32843	-0.89475	2	1	1	2	72	4.27667	20	2.99573	1.28093	1	2	1	3	5	5	5	5	5	3	1	0	1	1	1	0	1	1	0	1	0	0
ID7	64	0	PE - Mathematics, physical sciences, information and communication, engineering,	10	10	4	4.5	3.1	4.4	3.8	3.1	3.6	5	1.2	4	4.125	1.78847	0.62608	0	0	2	4	23	3.13549	8	2.07944	1.05605	4	5	4	0	5	5	5	2	5	4	0	1	0	0	1	1	0	0	1	0	1	1
ID8	61	1	PE - Mathematics, physical sciences, information and communication, engineering,	7	7	2.4	4.5625	3.7	3.1	3.2	3.1	2.9	4.4	2.75	2.25	3.25	-1.8362	0.551986	2	0	0	4	63	4.14313	19	2.94444	1.1987	4	5	4	0	4	5	5	5	5	4	1	0	1	0	0	1	1	1	1	1	1	1
ID9	55	1	LS - Life Sciences	9	9	3.7	4	4.4	4.9	4	3.1	2.5	5	1.3	3.125	3.625	1.25464	0.988768	1	0	0	4	72	4.27667	19	2.94444	1.33223	4	5	4	0	5	4	3	2	3	3	0	1	0	0	0	1	1	1	1	1	1	1
ID10	45	0	PE - Mathematics, physical sciences, information and communication, engineering,	8	9	3.8	3.75	4.1	3.9	3.8	3.7	3	4.3	1.35	2.75	4.25	0.607491	0.264173	1	0	1	3	4	1.38629	1	0	1.38629	2	1	4	3	5	5	1	1	4	4	0	1	0	0	1	0	0	0	0	0	0	1
ID11	38	1	LS - Life Sciences	8	8	3.6	3.5625	3.7	4.7	4.4	1.7	4.1	4	1.3	4	2.75	0.598512	-0.836384	1	1	3	1	240	5.48064	30	3.4012	2.07944	4	6	1	1	5	5	5	5	5	3	1	0	0	1	1	0	1	1	1	1	1	0
ID12	44	1	PE - Mathematics, physical sciences, information and communication, engineering,	8	7	3.6	3.625	4.2	3.8	3.7	2.9	2.5	4.3	1.35	3.125	3.625	0.137911	-0.129474	0	1	0	3	109	4.69135	9	2.19722	2.49412	4	1	3	4	4	3	4	3	4	1	0	0	0	1	0	0	0	1	1	0	0	1
ID13	47	0	PE - Mathematics, physical sciences, information and communication, engineering,	8	8	3.5	4.5625	4.4	3.2	4.5	3.7	3.3	4.3	1.3	3	4.625	0.0217385	1.25029	1	0	0	3	34	3.52636	16	2.77259	0.753772	3	3	2	1	3	4	3	2	3	3	0	0	0	0	0	0	0	0	0	0	0	0
ID14	43	0	PE - Mathematics, physical sciences, information and communication, engineering,	7	6	2.8	4.75	4.4	3.2	3.6	3.2	2.9	4.5	2.05	3.25	3.5	-1.38364	1.26436	1	1	0	0	33	3.49651	13	2.56495	0.931558	2	2	2	0	3	4	4	3	2	4	0	0	0	1	0	0	0	0	0	0	0	0
ID15	56	1	LS - Life Sciences	9	10	4	4.1875	3.4	3.9	3.5	2.9	1.9	4.7	1.3	3.75	4	1.49809	0.0489403	2	1	3	2	112	4.7185	28	3.3322	1.38629	4	2	4	3	5	4	5	5	5	4	1	0	1	1	1	0	1	1	1	1	0	1
ID16	52	0	LS - Life Sciences	7	7	2.9	3.5	3.7	3.8	3.5	2.7	2.9	3.5	1.85	3.75	3.5	-0.867805	-1.15465	2	0	4	4	28	3.3322	16	2.77259	0.559616	4	5	3	0	5	5	4	3	3	4	1	1	1	0	1	1	0	0	1	0	1	1
ID17	57	1	LS - Life Sciences	5	6	3.1	4.0625	4.2	3.3	3.8	4.2	3.3	4.9	2.35	3.125	3.875	-1.90336	1.01628	0	1	4	2	155	5.04343	49	3.89182	1.1516	4	5	4	2	5	4	3	3	3	4	0	0	0	1	1	0	1	1	1	1	1	1
ID18	58	1	LS - Life Sciences	9	7	4	3.8125	4.1	4.6	4.1	2.9	2.6	4.5	1.95	3.5	3.875	0.517773	-0.0641802	2	0	2	4	277	5.62402	55	4.00733	1.61668	0	2	4	0	5	5	5	5	5	4	1	0	1	0	1	1	1	1	0	1	0	1
ID19	64	1	PE - Mathematics, physical sciences, information and communication, engineering,	9	9	4	5	4.8	4.4	4.2	1.4	2.4	4.6	1.4	4.25	4.25	1.39528	1.31177	1	0	0	0	39	3.66356	13	2.56495	1.09861	0	1	2	3	5	5	5	5	5	4	0	0	0	0	0	0	0	0	0	0	0	0
ID20	62	0	SH - Social Sciences and Humanities	7	7	3.2	4.25	4.2	4.7	4	3.9	2.7	5	1.6	3.25	4.5	#NULL!	#NULL!	2	0	2	0	3	1.09861	0	0	1.09861	0	5	3	4	3	4	3	1	2	3	0	0	1	0	1	0	0	0	0	0	1	1
ID21	49	0	LS - Life Sciences	10	7	3.5	4.75	3.9	3.4	4	3.7	3.2	4.4	1.45	3.125	2.875	0.281734	1.02937	1	0	0	1	38	3.63759	15	2.70805	0.929536	2	3	0	0	3	4	4	5	3	3	0	1	0	0	0	0	1	0	0	0	0	0
ID22	46	0	PE - Mathematics, physical sciences, information and communication, engineering,	9	8	3.8	3.3125	2.8	4.3	4.1	2.7	2.1	3.1	2.15	3.875	3.75	0.430517	-2.58132	1	1	0	4	9	2.19722	6	1.79176	0.405465	4	0	4	0	3	3	3	0	1	3	0	1	0	1	0	1	0	0	1	0	0	1
ID23	65	0	PE - Mathematics, physical sciences, information and communication, engineering,	8	7	3.5	3.625	3.3	3.8	3.3	3.2	3	3.3	1.7	3.125	3.25	-0.212646	-1.46379	0	0	0	4	50	3.91202	17	2.83321	1.07881	4	6	3	2	5	5	5	5	5	3	0	1	0	0	0	1	0	0	1	0	1	1
ID24	57	0	PE - Mathematics, physical sciences, information and communication, engineering,	10	9	3.9	4.0625	3.9	4.6	4.3	3.4	3.6	3.8	1.4	4.125	4.5	1.24657	-0.0201495	3	1	1	4	214	5.36598	66	4.18965	1.17632	2	6	4	0	5	5	5	5	5	4	1	0	1	1	1	1	1	1	0	1	1	1
ID25	48	0	PE - Mathematics, physical sciences, information and communication, engineering,	8	7	3.2	3.5	3.8	2.7	3.7	3.4	4.1	3.8	1.6	2	3.625	-0.852083	-0.397975	1	1	0	3	35	3.55535	15	2.70805	0.847298	4	4	2	0	1	5	5	5	5	4	0	1	0	1	0	0	0	0	1	0	1	0
ID26	54	1	PE - Mathematics, physical sciences, information and communication, engineering,	7	7	3.3	3.4375	3.5	3.9	3	3.2	2.7	4.2	1.95	3.25	3.875	-0.602317	-0.83582	0	0	0	1	47	3.85015	19	2.94444	0.905709	1	5	2	3	5	5	5	5	5	4	1	0	0	0	0	0	0	0	0	0	1	0
ID27	67	1	LS - Life Sciences	8	7	3.3	4.3125	4.4	3.4	3.6	3.3	2.3	4.2	1.6	3	2.875	-0.309866	0.63701	2	1	2	4	54	3.98898	23	3.13549	0.85349	0	1	4	0	5	5	5	5	5	4	1	0	1	1	1	1	0	0	0	1	0	1
ID28	64	1	LS - Life Sciences	9	8	4	4.4375	3.9	4.2	4.4	3.7	3.1	4	1.55	3.375	4.375	0.748613	0.317222	2	1	4	3	42	3.73767	9	2.19722	1.54045	1	6	2	3	5	5	5	5	5	4	1	0	1	1	1	0	0	0	0	0	1	0
ID29	50	0	LS - Life Sciences	6	5	3.7	3.1875	3	3.3	3.2	3.1	2.8	3.3	1.95	2.625	3.65	-1.21265	-2.34275	2	1	0	4	147	4.99043	32	3.46574	1.5247	4	6	4	0	5	5	5	5	5	4	0	0	1	1	0	1	1	1	1	1	1	1
ID30	61	0	SH - Social Sciences and Humanities	9	9	4	4.4375	4.6	3.6	4.1	4.2	3.7	3.8	1.4	3.25	4	0.67229	1.07033	3	1	1	4	10	2.30259	2	0.693147	1.60944	4	6	4	0	5	5	4	3	3	3	1	1	1	1	1	1	1	0	1	0	1	1
ID31	35	1	PE - Mathematics, physical sciences, information and communication, engineering,	7	8	3.6	3.375	3.8	2.6	3.7	3.3	2.4	4.2	1.55	2.5	4.375	-0.381941	-0.530702	1	0	0	1	54	3.98898	15	2.70805	1.28093	4	1	2	0	5	3	1	1	1	0	0	0	0	0	0	0	0	0	1	0	0	0
ID32	42	1	PE - Mathematics, physical sciences, information and communication, engineering,	7	7	3.5	3.625	3.4	4.5	3.6	3	2.7	4.6	1.65	3.125	3.875	-0.0349196	-0.565452	1	0	2	3	120	4.78749	33	3.49651	1.29098	4	5	3	0	5	4	3	1	2	2	0	1	0	0	1	0	0	1	1	1	1	1
[truncated: 161 more columns]
